# Supplementary material for: Atg4b Overexpression Extends Lifespan and Healthspan in Drosophila melanogaster
Source: Int J Mol Sci. 2023 Jun 8;24(12):9893. doi: 10.3390/ijms24129893 (PMC10298381; doi:10.3390/ijms24129893)
Supplement: Supplementary file 1 [file ijms-24-09893-s001.zip]

Archive with 1 entries (1 files):
- ijms-2396517-supplementary.pdf
